# Supplementary material for: Complexity of Human Cytomegalovirus Infection in South African HIV-Exposed Infants with Pneumonia
Source: Viruses. 2022 Apr 21;14(5):855. doi: 10.3390/v14050855 (PMC9147013; doi:10.3390/v14050855)
Supplement: Supplementary file 1 [file viruses-14-00855-s001.zip]

Archive with 1 entries (1 files):
- Table S1- Summary analysis of sequencing results.xlsx
