# Supplementary material for: Complexity of Human Cytomegalovirus Infection in South African HIV-Exposed Infants with Pneumonia
Source: Viruses. 2022 Apr 21;14(5):855. doi: 10.3390/v14050855 (PMC9147013; doi:10.3390/v14050855)
Supplement: Supplementary file 1 [file viruses-14-00855-s001.zip › Table S1- Summary analysis of sequencing results.xlsx]

## Sheet: Sheet1
Analysis of data from HIV-exposed infants with pneumonia (Durban, South Africa), patients with haematological disorders (Prague, Czech Republic), and lung transplant patients (Vienna, Austria)
SUMMARY ANALYSIS
Patient code		PRA01	PRA01	PRA02	PRA02	PRA03	PRA03	PRA04	PRA04	PRA05	PRA05	PRA06	PRA06	PRA07	PRA07	DUR01	DUR01	DUR02	DUR02	DUR03	DUR03	DUR04	DUR04	DUR05	DUR05	DUR06	DUR06	DUR07	DUR07	DUR08	DUR08	DUR09	DUR09	DUR10	DUR10	DUR11	DUR11	DUR12	DUR12	VIE04	VIE04	VIE06	VIE06	VIE08	VIE08	VIE08	VIE13	VIE13	VIE14
Patient condition		AML		HSCT		HSCT		HSCT		MDS		HSCT		HSCT		CMV pneumonitis		CMV pneumonitis		CMV pneumonitis		CMV pneumonitis		CMV pneumonitis		CMV pneumonitis		CMV pneumonitis		CMV pneumonitis		CMV pneumonitis		CMV pneumonitis		CMV pneumonitis		CMV pneumonitis		Lung transplant		Lung transplant		Lung transplant			Lung transplant		Lung transplant
Sample type		Whole blood	BAL	Whole blood	BAL	Whole blood	ETA	Whole blood	BAL	Whole blood	ETA	Whole blood	ETA	Whole blood	BAL	Plasma	NBBAL	Plasma	NBBAL	Plasma	NBBAL	Plasma	NBBAL	Plasma	NBBAL	Plasma	NBBAL	Plasma	NBBAL	Plasma	NBBAL	Plasma	NBBAL	Plasma	NBBAL	Plasma	NBBAL	Plasma	NBBAL	BAL	BAL	Plasma	BAL	Plasma	Plasma	BAL	Plasma	BAL	Plasma
Days after tranplant		N/A	N/A	67	67	62	64	227	228	N/A	N/A	N/A	N/A	252	252	N/A	N/A	N/A	N/A	N/A	N/A	N/A	N/A	N/A	N/A	N/A	N/A	N/A	N/A	N/A	N/A	N/A	N/A	N/A	N/A	N/A	N/A	N/A	N/A	183	183	169	169	187	187	187	206	209	219
Dataset name		PRA01-WB	PRA01-BAL	PRA02-WB	PRA02-BAL	PRA03-WB	PRA03-ETT	PRA04-WB	PRA04-BAL	PRA05-WB	PRA05-AWA	PRA06-WB	PRA06-ETT	PRA07-WB	PRA07-BAL	CMV010-PLA	CMV010-BAL	CMV025-PLA	CMV025-BAL	CMV030-PLA	CMV030-BAL	CMV045-PLA	CMV045-BAL	CMV060-PLA	CMV060-BAL	CMV062-PLA	CMV062-BAL	CMV063-PLA	CMV063-BAL	CMV068-PLA	CMV068-BAL	CMV078-PLA	CMV078-BAL	CMV079-PLA	CMV079-BAL	CMV087-PLA	CMV087-BAL	CMV092-PLA	CMV092-BAL	LV4	LV4rep	EP6	LV6	EP8	EP8rep	LV8	EP13	LV13	EP14
HCMV load (genome copies/ml)		5900000	867500	246500	55250	133000	672500	5537500	893750	903750	785000	20750	198500	56750	980000	48600	11615.4	26487	10230.3	80675.9	981721	71199	2.01933e+06	34263	181278	7362.9	58320.1	58806	84564.1	8942.4	63909	49571.9	24275.7	32562	132435	35721	2.9646e+06	826200	777600	55400	55400	11300	1620	3390	3390	3650	24800	101000	16400
Library preparation	Genome copies for library	472000	27760	19720	4420	10640	53800	221500	71500	72300	62800	1660	15880	4540	78400	9719.99	2323.08	5297.4	2046.06	16135.2	196344	14239.8	403866	6852.59	36255.6	1472.58	11664	11761.2	16912.8	1788.48	12781.8	9914.39	4855.14	6512.4	26487	7144.21	592920	165240	155520	8864	8864	1808	259.2	542.4	542.4	584	3968	16160	2624
	Pre-enrichment PCR cycles	12	12	12	12	12	12	12	12	12	12	2x12	2x12	2x12	12	12	12	12	12	12	12	12	12	12	12	2x12	12	12	12	2x12	12	12	12	12	12	12	12	12	12	12	3x12	2x12	2x12	2x12	3x12	2x12	2x12	2x12	12
	Post-enrichment PCR cycles	17	17	21	23	19	17	14	21	16	17	18	19	18	19	20	19	18	19	17	16	18	15	20	21	18	18	20	18	18	16	18	18	18	16	18	17	15	14	21	21	21	19	21	21	18	21	19	21
	Total trimmed reads (no.)	8036732	9610124	16750816	9791170	12066720	10223096	14426728	12777924	10476086	16265386	14578264	12117666	13531610	10142178	21064130	12747264	16635470	12781454	16750420	16424080	13550772	17323810	9872498	14216100	9413990	12813616	18070222	15495812	11384012	11601846	13323340	14009518	14034342	15250252	10726192	10399294	22403110	15288586	16470948	24798620	13265452	13148384	7365334	18989664	11041018	17857412	13503132	8942920
Merlin sequence (235,646 bp)	HCMV reads (no.)	5833332	7576653	427129	6153257	1938370	7554343	12215566	4621003	1273211	10839786	25422	2799577	425429	8903547	4606419	448487	14133418	1246027	14358033	12136363	7835528	14304923	6744314	2193105	435021	3402722	13895909	1269789	1069585	6573301	8763589	5247605	7035786	11951234	9553698	8228084	19736527	12900144	512099	223946	9995416	3106545	1766784	4903717	687067	7094525	58400	7483505
	HCMV reads (%)	72	78	2	62	16	73	84	36	12	66	0	23	3	87	21	3	84	9	85	73	57	82	68	15	4	26	76	8	9	56	65	37	50	78	89	79	88	84	3	0	75	23	23	25	6	39	0	83
	Coverage (reads/nt)	3724	4838	273	3930	1237	4826	7804	2952	813	6923	16	1788	272	5688	2941	286	9026	796	9163	7751	5002	9135	4306	1399	278	2173	8872	811	683	4199	5595	3351	4492	7634	6101	5255	12596	8234	327	142	6386	1984	1128	3127	439	4529	37	4779
	Coverage extent (% genome)	97.6079	97.377	96.8499	96.9764	97.2365	98.2631	96.7485	96.5194	96.7723	97.6991	74.7834	97.941	96.1175	97.3269	96.712	96.1081	97.0324	98.0768	97.5705	97.6762	96.9055	97.43	96.078	98.0938	96.5766	97.6516	97.5026	97.9499	95.733	96.0886	97.4619	96.4451	97.1232	97.7339	97.8082	98.4897	96.9267	96.8279	96.451	95	97.3061	96.5877	68.1497	97	96.9497	96.4939	96.3369	95.534
	Coverage (unique fragment reads/nt)	208	155	12	15	26	155	690	88	58	147	1	52	19	302	81	8	123	35	1533	1240	160	1738	44	48	8	151	73	49	28	110	123	111	75	656	66	761	2100	1331	10	6	14	20	2	8	35	44	8	28
	Strains (no.)	4	3	1	2	4	5	1	1	1	1	1	1	1	1	2	3	2	2	2	2	3	3	3	4	2	3	3	3	1	1	2	2	1	1	4	3	1	1	2	2	1	1	1	1	1	1	1	1
	Genome size (nt)							235639			235759		235675		236591																235329				235633			235446					236180
	Gaps							None			None		None		None																None				None			None					None
	Mutations							None			RL5A		None		None																None				None			None					UL9
	Genome status							Complete			Complete		Complete		Complete																Complete				Complete			Complete					Complete
Genotype	motif sequence	Reads (no.)	Reads (no.)	Reads (no.)	Reads (no.)	Reads (no.)	Reads (no.)	Reads (no.)	Reads (no.)	Reads (no.)	Reads (no.)	Reads (no.)	Reads (no.)	Reads (no.)	Reads (no.)	Reads (no.)	Reads (no.)	Reads (no.)	Reads (no.)	Reads (no.)	Reads (no.)	Reads (no.)	Reads (no.)	Reads (no.)	Reads (no.)	Reads (no.)	Reads (no.)	Reads (no.)	Reads (no.)	Reads (no.)	Reads (no.)	Reads (no.)	Reads (no.)	Reads (no.)	Reads (no.)	Reads (no.)	Reads (no.)	Reads (no.)	Reads (no.)	Reads (no.)	Reads (no.)	Reads (no.)	Reads (no.)	Reads (no.)	Reads (no.)	Reads (no.)	Reads (no.)	Reads (no.)	Reads (no.)
RL5A-G1*	ATTTTATCATTAAACCCCAATATT	5531	7090	0	3	791	1897	0	0	943	6080	0	2075	443	6651	1848	195	10319	1315	11018	662	0	128	404	2384	142	1392	22376	1485	1	0	23	15	5600	10792	3949	6100	16	0	504	113	16995	3468	0	3	0	4951	8	0
RL5A-G2	ATGTCCACGTTGAATTCAACTTAG	1	0	0	0	1	0	3625	2019	0	0	0	0	0	0	0	0	0	0	0	0	0	0	0	0	0	0	0	0	0	0	2504	2318	0	0	0	0	0	0	0	0	1	0	0	0	0	0	0	0
RL5A-G3	GCTTCCAAGTTGACGTAAGATCGT	0	0	0	0	0	0	0	0	0	0	0	1	0	0	0	0	0	0	0	0	604	1126	0	0	0	0	0	0	0	0	0	0	0	0	0	0	0	0	0	0	0	0	0	0	0	0	0	0
RL5A-G4	GCGTCCAAGTTGACGTAAGACCAT	0	0	179	3301	0	0	0	0	0	0	0	0	0	2	0	0	0	0	0	0	0	0	0	0	0	0	0	0	0	0	0	0	0	0	0	0	0	0	0	0	0	0	0	0	0	0	1	0
RL5A-G5	TCCCATCTTTTCCACTCGGTGGAA	0	0	0	0	314	1326	0	0	0	0	0	0	0	0	0	0	0	0	0	0	1	0	0	0	0	0	0	0	0	0	0	0	0	0	0	0	0	0	0	0	0	0	0	0	0	0	0	2411
RL5A-G6	TCCCATCTTTTCCATTCAGTGGAA	0	0	0	0	0	0	0	0	0	1	0	1	0	0	0	0	0	0	30	17	316	3607	55	191	333	1733	0	0	0	0	0	0	0	0	0	0	1459	8671	0	0	1	0	0	2029	272	0	4	0
RL6-G1	CGCATCCACATATATCAACGTCAT	1580	2752	0	0	283	2020	0	0	0	0	77	1544	0	0	862	142	2311	1243	0	0	0	0	363	139	1	0	3057	329	0	0	4	0	513	8304	959	8	0	0	41	38	0	0	1	1	0	0	0	1593
RL6-G2	CAGATGGCTCCATTTCGTAGTCAT	825	1259	0	0	85	235	0	0	2	3	0	2	134	4851	0	0	0	0	3358	6451	661	4117	0	1	86	1036	721	240	519	5895	0	0	0	0	253	1240	5	0	0	1	0	0	0	0	0	0	0	0
RL6-G3	GTATCCACTTGTTCAGGACCGTTA	389	483	0	0	0	0	0	0	614	4102	0	1	1	0	619	178	0	1	0	2	92	3655	1263	1871	193	2035	3471	125	0	1	7	1	0	0	17	255	1321	6948	0	0	14858	1398	1352	2504	516	0	1	0
RL6-G4	CGTTGCCGTCATATTGCATATGGT	11	0	316	5292	0	0	3824	2877	0	2	0	0	1	2	0	0	0	1	0	0	0	0	0	0	0	0	0	0	0	0	869	3818	0	0	0	0	0	0	1	0	0	1	0	1	0	0	0	0
RL6-G5	GTATCCACTTGAATGTTGCC	0	0	0	0	0	0	0	0	0	0	0	0	0	0	0	0	0	0	0	0	698	1529	0	0	0	0	0	0	0	0	0	0	0	0	0	0	0	0	0	0	0	0	0	0	0	0	0	0
RL6-G6	CCAATGGCTCCATCTAGTAGTCAT	0	0	0	0	318	2082	0	0	0	0	0	0	0	0	0	0	0	0	0	0	0	0	0	0	0	0	0	0	0	0	0	0	0	0	0	0	0	0	443	238	0	0	0	0	1	1526	1	0
RL6-G7	TATTGACGTCATATGTATGATTAC	0	0	0	0	0	0	0	0	0	0	0	0	0	0	0	0	0	0	0	0	0	0	0	0	0	0	0	0	0	0	0	0	0	0	0	0	0	0	0	0	0	0	0	0	0	0	0	0
RL12-G1A	AATGCAAATGAAAACGTCACTACA	0	0	0	1	0	312	0	0	42	2432	1	1	82	1664	0	0	0	0	0	0	10	1615	0	128	0	1569	0	0	0	0	261	644	0	0	0	0	1	0	0	0	0	0	0	429	300	0	0	0
RL12-G1B	TCATGGTAAATGTAACTGAAAACG	1454	1125	0	0	0	0	0	0	1	0	0	0	0	0	0	0	666	419	0	1333	0	0	0	0	0	0	0	0	203	3559	301	532	0	0	0	774	0	2	0	0	0	0	0	0	0	0	0	0
RL12-G2	CAATGGTAACAAATACAACTCAAA	0	0	0	0	0	0	948	481	0	0	0	0	0	0	0	0	0	0	0	0	0	0	0	0	0	0	0	0	0	0	0	0	0	0	0	0	0	0	0	0	0	0	0	0	0	0	0	0
RL12-G3	TAATAAATACAACTGAAAACAGTA	396	708	214	3145	0	0	0	0	0	1	0	0	0	0	0	0	0	0	0	0	0	10	0	0	0	64	0	0	0	0	0	0	0	0	0	0	0	0	0	0	0	0	0	0	0	0	3	259
RL12-G4A	AATACCTCATTTATGAGCACGCCA	0	0	0	0	0	0	0	0	0	1	0	0	0	1	163	0	0	0	0	0	0	0	61	1100	0	0	0	0	0	0	0	0	0	0	0	0	0	1	0	0	0	0	0	0	0	0	0	0
RL12-G4B	CTTCGCACAACGTATCCACTAATA	2011	2510	0	0	1	241	0	0	0	0	0	0	0	0	0	0	0	0	0	0	0	0	0	0	0	0	0	0	0	0	0	0	0	0	837	3125	0	0	0	0	4256	1763	0	0	0	0	0	0
RL12-G5	CTATGGATAACACTACGTCCAACC	0	0	0	0	0	0	0	0	0	0	0	0	0	0	0	0	0	0	0	0	0	0	0	0	0	0	0	0	0	0	0	0	0	0	0	0	0	0	0	0	0	0	0	0	0	0	0	0
RL12-G6	TAATCTAACCACACATGGAGATTA	1	1	0	0	357	2873	0	0	0	0	0	0	0	0	80	21	0	0	0	0	0	9	235	145	0	0	794	174	0	0	1	0	0	0	0	0	239	8582	0	0	0	0	0	1	0	0	0	0
RL12-G7*	CAGTTTACAACACCACGTACATTC	0	0	0	0	0	0	0	0	0	0	11	868	0	0	0	0	0	0	0	0	0	0	0	0	0	0	0	0	0	0	0	0	0	0	0	0	0	0	248	63	0	0	0	0	0	0	0	0
RL12-G8	CCATTCATAACACTACGTACAGTC	0	0	0	0	0	92	0	0	0	0	0	0	0	0	0	0	0	234	0	0	0	0	0	153	2	0	1787	139	0	0	3	0	734	5789	562	315	0	0	0	0	0	0	0	5	0	0	0	0
RL12-G9	ACAGCACCGTGTTTACTATGAGCA	1	8	0	0	0	0	0	0	0	0	0	0	0	0	0	0	0	0	0	0	354	1144	0	0	0	0	0	0	0	0	0	0	0	0	0	0	0	0	0	0	0	0	0	0	0	0	0	0
RL12-G10	CAGACATGACCGCAACAATTATTA	0	0	0	0	56	668	0	0	0	0	0	0	0	0	0	0	0	0	0	0	75	1237	0	0	0	257	160	0	0	0	0	0	0	0	316	3	0	0	0	0	0	0	0	0	0	0	0	0
RL13-G1*	ATCAGCAACCACTTCAACGCTTTC	1571	1327	0	1	0	470	0	0	1	2	0	1	222	5219	0	1	4280	789	30	1103	122	3465	0	871	1	1841	0	0	790	4861	960	2458	1	0	276	1217	0	0	0	0	1	0	0	14	549	0	1	0
RL13-G2	GCGAATATTAACAACGTTCTCTAC	0	0	0	0	0	0	1047	1468	0	0	0	0	0	0	0	0	0	0	0	0	0	0	0	0	0	0	0	0	0	0	0	0	0	0	0	0	0	0	0	0	0	0	0	0	0	0	0	0
RL13-G3	AGCATTCATACCACTCCCTGGTTG	385	762	222	2174	0	0	0	0	0	0	0	0	0	4	0	0	0	0	0	0	0	8	0	0	0	135	0	0	0	0	0	0	0	0	0	0	0	0	0	0	0	0	0	0	0	1	2	830
RL13-G4A	TACAAAGTCGTCGGCAATAACCAC	0	0	0	0	0	0	0	0	0	0	0	0	0	0	78	8	0	0	0	0	1	0	0	508	0	0	0	0	0	0	0	0	0	0	0	0	0	0	0	0	0	0	0	0	0	0	0	0
RL13-G4B	TACAAAACCGTCGAAAACAACCAC	1692	2517	0	0	107	95	0	0	0	1	0	0	0	1	0	0	0	0	0	0	0	0	0	0	0	0	0	0	0	0	0	3	0	1	0	0	0	0	0	0	14400	1071	0	0	0	0	0	0
RL13-G5	AAAAGGCACGCAAATATCCACAAG	0	0	0	0	0	0	0	0	0	2	0	0	0	0	0	0	0	0	0	0	0	0	0	0	0	0	0	0	0	0	0	0	0	0	0	0	0	0	0	0	0	0	0	0	0	0	0	0
RL13-G6	AACATGCGGTCGTAGCTACGAAGT	10	0	0	0	75	1791	0	0	0	0	0	0	0	0	0	0	0	0	0	1	0	42	0	1	0	0	282	92	0	0	0	0	0	0	0	0	225	6516	0	0	0	0	0	0	0	0	0	0
RL13-G7	CAGCTTCATCAACCATACTATCTC	0	0	0	0	0	0	0	0	0	0	0	1454	0	0	0	0	0	0	558	2300	0	1	0	0	0	0	0	0	0	0	0	0	0	1	0	0	0	0	243	138	0	0	0	0	0	326	0	0
RL13-G8	CAGCGTCGTCAACCATAATATCTC	0	0	0	0	0	0	0	0	0	0	0	0	0	0	0	0	0	0	0	0	0	0	0	0	1	0	3395	82	0	0	3	0	0	0	0	139	0	0	0	0	0	0	0	0	0	0	0	0
RL13-G9	AACCATCCATATATCCACAAAATC	35	0	0	0	0	0	0	0	0	0	0	0	0	0	0	0	0	0	0	0	0	0	0	0	0	0	0	0	0	0	0	0	0	0	0	0	0	0	0	0	0	0	0	0	0	0	0	0
RL13-G10	AACAAAACCGTTGATAGCAACCAC	0	0	0	0	0	1112	0	0	0	0	0	0	0	0	0	0	0	0	0	0	47	1850	0	0	68	523	0	1	0	0	0	0	0	0	58	10	0	0	0	1	0	0	0	0	0	0	0	0
UL1-G1*	ATTCCAGTTTCTGGAACTACGGCA	638	771	0	0	0	388	0	0	0	4395	0	0	0	0	0	0	0	524	0	818	0	2119	0	254	86	1050	0	1	111	3968	673	742	0	0	28	543	0	0	0	0	0	0	0	5396	388	0	0	0
UL1-G2	ATTCCAGCTTCTGGAACTATGGCG	0	0	0	0	0	0	853	1482	0	0	0	0	0	0	0	0	0	0	0	0	0	0	0	0	0	0	0	0	0	0	0	0	0	0	0	0	0	0	0	0	0	0	0	0	0	0	0	0
UL1-G3	TCAACATATAGAAACACTCATTAC	434	406	91	4785	0	0	0	0	0	0	0	1	0	4	0	0	0	0	0	0	0	24	0	0	0	154	0	0	0	0	0	0	0	0	0	0	0	0	0	0	0	0	0	0	0	0	1	1044
UL1-G4	CAATAATCCCTGTAATTATTCCAG	1270	2887	0	0	130	302	0	0	0	0	1	2	0	3	159	0	0	0	0	0	5	0	0	691	0	0	0	0	0	0	0	0	0	0	698	2930	0	0	0	0	6270	2283	0	0	0	0	0	0
UL1-G5	TGACAATCCCTGCAATTATTCCAG	0	0	0	0	0	3	0	0	0	0	0	0	0	0	0	0	0	0	0	0	0	2	0	0	0	0	0	0	0	0	0	0	0	0	0	0	0	2	0	0	0	0	0	0	0	0	0	0
UL1-G6	GTAATTCAGGGAGATACAGTTTAT	1	10	0	0	15	1926	0	0	0	0	0	0	0	0	9	172	0	0	0	1	0	38	0	246	1	0	638	104	0	0	1	0	0	0	0	0	264	5722	0	0	0	0	0	1	0	0	0	0
UL1-G7	TGCGGTTGGACACCGTTTTTCTTT	0	0	0	0	0	0	0	0	1	0	0	922	0	0	0	0	0	0	559	2008	0	0	0	0	0	0	0	0	0	0	0	0	0	0	0	0	0	0	87	2	0	0	0	0	0	0	0	0
UL1-G8	TGCGGTTGGACACCATTTTACTCG	0	0	0	0	0	0	0	0	1	0	0	0	0	0	0	0	0	192	0	0	0	0	0	197	0	1	356	159	0	0	1	0	751	5465	0	237	0	0	0	0	0	0	0	1	0	0	0	0
UL1-G9	TACAAATACCCATCACAGTAGCTG	96	0	0	0	0	0	0	0	0	0	0	0	0	0	0	0	0	0	0	0	271	801	0	0	0	0	1	0	0	0	0	0	0	8	0	0	0	0	0	0	0	0	0	0	0	0	0	0
UL1-G10	CTAATTCAGGAAGACACAGTTTAT	0	0	0	0	0	986	0	0	0	0	1	1	0	0	0	0	0	0	0	0	63	2603	0	0	0	599	0	67	0	0	0	0	0	0	509	10	0	0	0	0	0	0	0	0	0	0	0	1
UL9-G1	CCTGTACACAATTCATTAACAATA	2066	3264	4	0	281	1858	3255	2540	0	5	13	2222	1	0	0	134	0	0	0	0	0	4	0	1587	1	0	0	1	0	0	431	1268	0	0	0	0	0	0	525	50	0	0	1	4	0	0	4	1359
UL9-G2	ACAACATACAGTAGAAACTATTAT	0	0	396	7395	0	5	0	0	0	1	0	2	0	3	0	0	0	0	0	0	0	0	0	0	0	0	0	0	0	0	0	0	0	0	2083	4677	0	0	0	0	0	0	0	0	0	0	5	0
UL9-G3	CCCACACAAAAGTCACCCAAAACA	0	0	0	0	0	0	0	0	0	0	0	0	0	0	0	0	0	0	0	0	12	10	0	0	0	82	0	0	0	0	0	0	0	0	0	0	0	0	0	0	0	0	0	0	0	0	0	0
UL9-G4	ACTACATATAGTAGAAATTACTAT	0	0	0	3	23	1137	0	0	130	6581	0	1	115	7076	0	0	823	687	23	899	62	3089	0	229	0	1881	1430	55	631	4844	104	808	1	0	302	1266	0	17	0	0	0	0	0	4648	270	1	0	0
UL9-G5	CCCGTACGCAGCTCATACACAACA	0	0	0	0	0	0	0	0	0	0	0	0	0	0	0	0	0	0	0	0	0	0	0	0	0	0	0	0	0	0	0	0	0	0	0	0	0	0	0	0	0	0	0	0	0	0	0	0
UL9-G6	TCCACACGTAATTCATTAACGATA	0	0	0	0	1220	4217	0	0	0	0	0	0	0	0	0	0	0	0	0	0	0	0	0	0	1	0	2896	124	0	0	3	1	0	0	208	320	1	0	0	0	7313	4018	1	0	0	0	0	0
UL9-G7*	CCCACACATAATCTATTAACAGCA	0	0	0	0	0	0	0	0	0	0	0	0	0	0	175	14	0	0	0	0	196	80	0	184	0	0	39	0	0	0	0	0	0	0	0	0	4	11	0	0	0	0	0	0	0	0	0	1
UL9-G8	CCACACATAATTCATTAACAATGT	0	0	0	0	0	0	0	0	0	0	0	1	0	0	0	0	0	0	0	0	376	2989	0	0	0	743	0	154	0	0	0	0	0	0	384	1	0	0	0	0	0	0	0	0	0	0	0	0
UL9-G9	TCCACATATAATTCATTAACTATA	2233	2308	1	0	51	373	0	0	1	0	0	1	0	1	200	31	0	103	1634	4702	1335	1348	0	2	0	1	0	0	0	0	0	0	566	6738	0	0	1	0	0	0	0	0	0	0	1	0	1	0
UL11-G1	CGATGGACTTTAGACACATGTTAC	1396	1910	420	6130	0	605	1	0	1028	6343	56	2797	369	7317	1443	932	10968	654	36	1341	1138	6177	1749	2638	463	2735	10029	175	999	6674	3765	4946	1	0	1204	1742	0	2	626	205	0	0	0	3	495	2705	10	1739
UL11-G2	CACATTATCATAAACCTCCCGGAT	0	0	0	0	0	0	0	0	0	0	0	0	0	0	0	0	0	0	0	0	0	0	0	0	0	0	2	0	0	0	0	0	0	0	1	0	0	0	0	0	0	0	0	0	0	0	0	0
UL11-G3	AATCAACATCACCATAAATTTCCC	428	444	0	0	242	0	0	0	0	0	0	0	0	0	1517	30	0	0	0	0	11	32	49	133	0	0	0	0	0	0	0	0	0	0	0	0	0	1	0	0	0	0	0	0	0	0	0	0
UL11-G4	CAATTGGCTTCACAGTCGACATCA	1	0	1	0	0	1636	5094	2053	1	0	0	0	0	0	0	0	0	0	0	0	0	0	0	1	0	0	0	0	0	0	0	0	0	0	0	0	0	0	0	0	0	0	0	0	0	0	0	0
UL11-G5	AGTACGCATCGCCATAGAGCTCCC	0	0	0	0	0	0	0	0	0	0	0	0	0	0	0	0	0	0	0	1	0	0	0	1	0	0	4151	335	0	0	2	0	0	0	2220	2953	3939	8254	0	0	0	0	0	0	0	0	0	0
UL11-G6	TCAATGTAACGGAAGAATATACTG	2798	4265	0	0	482	2841	0	0	3	2	1	0	1	3	0	7	540	390	3197	6570	0	9	0	125	0	85	0	2	0	1	0	5	1145	7994	0	0	1	0	0	0	14972	2400	0	0	0	0	3	0
UL11-G7	GACCGCGTTCGTACACCAATCCCA	1	0	38	899	0	0	0	0	0	0	0	2	0	0	0	0	0	0	0	0	1340	4367	0	0	329	794	508	33	0	0	1	0	0	0	1009	18	0	0	1	0	0	0	0	0	0	2	0	0
UL55-G1	GAGAGGAATGGTGACTGTGAGTAG	217	493	273	3185	213	2624	0	0	1	2	0	1	168	6121	0	20	348	120	1	1	2024	3146	0	56	1	0	3035	206	1	0	3	0	0	1	3259	3079	6602	4620	102	71	0	0	0	0	0	2975	49	0
UL55-G2	TGGGAAGTACTAGAAGAGGAAACC	0	0	0	0	0	0	0	0	0	0	4	1117	0	0	770	46	0	0	53	500	0	0	50	26	9	790	363	97	0	1	43	504	2378	4328	194	126	0	5	55	0	0	0	0	0	0	0	0	0
UL55-G2-3	CTGACCGGGTTTGAGCAGACGTCGTAC	597	1015	0	2	205	437	0	0	630	7599	5	959	0	4	682	34	4571	371	23	542	237	1966	1241	276	0	675	1241	192	231	2484	1	453	1370	3912	1611	152	0	5	28	1	3196	1921	2529	1676	303	0	1	2144
UL55-G4	AAGTTGCACGAGAAGTAGAAGAGG	0	0	0	0	46	314	5081	2050	0	0	0	0	0	2	0	0	0	0	0	0	0	17	999	454	0	0	0	0	0	0	0	0	0	0	0	0	0	0	0	0	0	0	0	0	0	0	1	0
UL55-G5	TAGAAGTTCCACGAGATCCAGTAG	0	0	0	0	0	1	0	0	0	0	0	0	0	0	1089	96	0	0	5199	3505	0	8	0	0	29	302	0	1	0	0	2495	1438	0	0	0	0	0	0	0	0	0	0	0	0	0	0	0	0
UL55-G6	GCAGAAGTTCCATGAGTAGAAGAT	1070	1236	0	2	0	2	0	0	0	0	0	0	0	2	0	0	0	0	0	0	1	1	0	0	0	0	0	0	0	0	0	0	0	0	1	1	8	2	0	0	0	0	0	0	0	1	0	0
UL55-G7	CCATTGTGAGTAGCAGAAGTTCCA	0	0	0	1	0	1	0	0	0	0	0	0	0	0	0	0	0	0	0	0	0	0	0	0	0	0	0	0	0	0	0	0	0	0	0	0	1	0	0	0	0	0	0	0	0	0	0	0
UL55-control	ACCAGAATTATAAACACTTTCCTC	2991	3301	300	1484	1747	4367	6633	3224	502	6999	7	1000	228	6299	3402	130	9174	633	8751	6184	4011	7669	2617	1150	251	1504	6389	754	391	3523	4557	2149	5442	5247	4331	4341	11230	6528	211	4	6290	2800	4	1746	441	5475	87	3952
UL73-G1	AACCTCTGCAACTACATCAAAGTC	339	339	0	0	713	2053	0	0	392	6747	0	1	281	7640	0	0	0	0	0	0	0	1	0	0	2	0	834	65	278	3455	0	1	0	0	0	0	0	0	171	39	4680	1144	1	0	0	1662	1	0
UL73-G2	CCAAGTCCTTCTAGTGTGTCGACG	5	0	0	0	151	865	0	0	0	0	0	0	0	0	653	37	0	0	15	927	364	2952	926	521	80	527	0	0	0	0	0	1	0	0	0	0	0	0	1	1	1	0	0	0	0	0	8	0
UL73-G3A	AATCGTCCAGTTCTAGCGTGTCAA	0	0	0	5	230	485	3599	2221	1	1	0	1	0	1	0	0	0	0	0	0	1678	3688	13	9	0	0	0	0	0	0	0	0	424	5547	0	0	0	0	0	0	0	0	0	0	2	0	1	1181
UL73-G3B	CCGAGTCCTCCTAGTTCTAGTGTA	993	867	343	5934	0	0	0	0	0	1	0	1734	0	3	0	0	0	0	3467	4678	0	0	0	2	0	0	3695	164	0	0	3	0	0	0	2089	3216	0	0	10	0	1	0	0	0	0	1	0	0
UL73-G4A	ACAACTGCAACAACTTCTACAACA	11	1	0	0	0	469	0	0	0	0	0	0	0	0	0	0	6045	1091	0	0	0	25	20	168	0	0	1463	476	1	0	2	0	0	0	1571	1459	7	0	0	0	0	0	2741	2898	435	0	0	0
UL73-G4B	AGTCCCTCTAGCTCTACTCACACC	1	1	0	0	0	1	0	0	0	0	0	0	0	0	1300	27	4	1	0	0	1503	1480	1051	384	2	0	0	0	0	0	4741	2315	0	0	1083	325	0	0	0	0	0	0	1	4	3	0	0	1
UL73-G4C	AGTCCTTCTAGCTCTACTCGCACC	0	0	0	0	0	0	0	0	0	0	0	0	0	0	0	1	2	0	0	0	0	0	0	1	0	0	0	0	0	0	82	1093	0	0	0	1	0	0	0	0	0	0	0	0	0	0	0	0
UL73-G4D	CGTCCCTCTAGTTCTACTCACGCC	1754	2599	0	0	0	1	0	0	2	0	0	0	0	0	0	0	0	0	0	0	0	0	0	1	63	1665	0	0	0	0	0	0	0	0	0	0	11358	8547	0	0	0	0	0	0	0	5	1	0
UL74-G1A	GTACCAAGCCCCTCCAAGGACGAT	222	171	1	0	469	2789	0	1	236	5583	0	0	62	7400	0	0	0	0	0	0	0	1	0	0	0	0	0	20	305	3611	0	3	0	0	0	0	0	0	313	230	10374	1931	0	6316	0	2768	151	0
UL74-G1B	GTAGACAGTACTTTACCTGACCAG	0	0	0	0	61	639	3988	2982	0	0	0	0	0	3	0	0	0	0	0	1	724	2732	375	18	0	0	0	0	0	0	0	0	1472	5939	0	0	0	0	0	0	0	0	0	0	1	0	0	1624
UL74-G1C	GTACTGTACCTAACCAGTAACGTC	0	0	0	0	0	0	0	0	0	0	0	0	0	1	0	0	0	0	0	0	0	0	0	0	0	0	0	0	0	0	88	523	0	0	0	1	0	0	0	0	0	0	0	0	0	0	0	0
UL74-G2A	CCATATCCTAGGACGAAATGGTGC	695	835	178	1594	0	0	0	0	2	4	0	1119	0	1	0	1	0	0	2727	3901	0	0	0	0	0	0	1866	66	0	0	1	0	0	0	2635	2171	0	0	16	0	0	0	0	0	0	0	0	0
UL74-G2B	GTACTTTACCTATCCAGGGACGTC	55	0	1	0	54	806	0	0	0	0	0	0	0	0	152	120	0	0	0	730	29	2299	386	302	0	527	0	0	0	0	0	0	0	0	0	0	0	0	0	0	0	0	0	0	0	0	0	0
UL74-G3	TTTGATAATACCCTGCCATAGGGA	0	0	0	0	12	386	0	0	0	0	0	0	0	0	0	0	4517	776	0	0	0	2	278	25	0	0	1301	315	0	0	1	0	0	0	839	855	0	0	0	0	0	0	0	0	0	0	0	0
UL74-G4	TGACTCTTTACTCGAAAACGCGCT	0	0	0	0	0	0	0	0	0	0	0	0	0	0	938	289	0	0	0	0	529	953	962	210	0	0	0	1	0	0	3600	1703	0	0	216	158	0	0	0	0	0	0	55	0	0	0	0	0
UL74-G5	TAAGATAGCACGGTATACGGCCAG	1184	1495	0	0	0	0	0	0	0	2	0	0	0	0	0	0	0	0	0	0	0	0	0	0	0	1551	0	1	0	0	0	0	0	0	0	0	3453	6010	0	0	0	1	0	0	0	0	0	0
UL75-G1	CATCCGAAGCGCTGGACCCTCACG	163	154	0	0	597	1552	0	0	334	4123	0	1	126	3433	1157	35	820	109	21	469	1635	3561	1398	611	35	290	111	30	370	2230	139	422	3458	4376	0	0	0	0	106	199	2012	840	0	0	2	2905	5	3708
UL75-G2	TATCCGAACCGCTGGACAAAGCGT	1576	2351	248	1150	326	692	4518	1857	2	0	21	765	0	2	513	66	5478	351	6102	3759	918	946	861	354	49	899	4630	298	0	0	2739	1552	0	2	3316	3032	8232	4716	0	130	0	0	0	5923	256	0	1	0
UL100-G1	GGCGCCTTTACCATCGGCGACGAT	114	231	152	1210	497	2555	3991	766	470	4097	0	885	102	2185	504	82	5892	413	4851	3505	250	1935	2519	685	35	797	5390	387	0	0	7	1	1950	4311	2103	2792	0	0	237	19	5587	1442	0	2635	173	4029	10	1207
UL100-G2	CGTGCAGTACGATACCTTCCTCAG	1377	2127	0	0	215	466	1	0	0	2	0	0	0	4	1111	56	391	10	1	2	1425	751	263	1	33	291	0	0	466	2293	3254	1264	0	0	520	105	7459	4861	0	0	0	0	0	1	4	0	1	0
UL100-G3	GATGCCTTCGCCAGCAGCGATTAC	0	0	0	0	0	0	0	0	0	0	0	0	0	0	0	0	0	0	0	0	0	0	0	0	0	0	0	0	0	0	0	0	0	0	0	0	0	0	0	0	0	0	0	0	0	0	0	0
UL120-G1A	TATTGTGTGTTCTTTGATGTACTG	967	1301	0	1	286	408	5354	2303	681	5032	0	1	0	1	978	138	6240	724	0	0	1709	4329	1760	239	1	0	121	104	0	0	0	1	0	0	1121	3555	0	2	2	0	4136	2061	0	1775	265	0	0	0
UL120-G1B	ATATTGTGTGTTTTTTGGAGTACT	50	0	0	0	176	292	0	0	0	0	0	0	0	1	0	0	0	0	0	0	0	0	0	0	0	0	0	0	0	0	0	0	0	0	0	0	0	0	0	0	0	0	0	0	0	0	2	0
UL120-G2A	TGGTGAGAAAGCGTGTTTTCAACG	192	269	0	0	462	1970	0	0	0	1	0	1723	90	4662	0	0	709	474	1	0	1092	1371	0	114	0	0	0	0	0	0	0	0	0	0	0	0	0	0	582	139	0	0	0	0	0	0	2	6002
UL120-G2B	AAACTGTGTGTTCTGTGGAATACT	0	0	0	0	0	0	0	0	0	0	0	0	0	0	32	0	0	0	0	2	0	0	0	0	0	0	0	0	0	0	2516	1795	3085	6445	0	0	0	0	0	0	0	0	0	0	1	0	0	0
UL120-G3A	CCGTGTATCCCGTGGAATACTGAT	0	1	0	0	0	0	0	0	0	0	0	0	0	0	0	24	0	0	0	0	0	0	432	497	0	0	0	0	0	0	156	546	0	0	915	20	0	0	0	0	0	0	0	0	0	2378	1	0
UL120-G3B	TCGTGTGTTATGTGGAATACTGAT	0	0	107	4605	46	2	0	0	0	0	0	0	0	2	0	0	0	0	6781	6991	0	4	0	0	0	0	0	0	0	0	0	0	0	0	0	0	0	0	0	0	0	0	0	0	0	0	0	0
UL120-G4A	GTACGATGCGGAAGGACGATCATC	0	0	0	0	0	0	0	0	0	0	0	0	0	0	0	0	0	0	0	0	0	0	0	0	0	0	0	0	0	0	0	0	0	0	0	0	0	0	0	0	0	0	0	0	0	0	0	0
UL120-G4B	TGTGTACGGTGCGGGAGAACGATC	1206	2269	0	0	11	1509	0	0	0	1	0	1	0	0	1780	65	0	0	0	0	373	3208	0	4	159	537	8182	742	440	4607	6	1	0	0	719	1501	7180	8727	0	0	1	0	0	0	1	0	2	0
UL146-G1	TTCGTTATGTTAACATTATACCAC	0	0	210	2202	0	0	0	0	0	1	0	0	0	0	0	0	1	0	0	0	0	0	0	0	0	0	0	0	0	0	0	0	0	0	1957	26	0	0	0	0	0	0	0	0	0	0	2	0
UL146-G2	TTATTCCTTCAGACCTACTAGGGT	0	0	0	0	0	0	0	0	1	0	0	0	0	0	69	0	0	0	1267	2004	0	0	0	436	0	1	0	0	0	0	0	0	0	0	93	717	0	0	0	0	0	0	0	1	0	595	0	0
UL146-G3	TTATTGTTTGACAGCTATTAAGGT	0	0	0	0	0	0	0	0	0	0	0	0	0	0	0	0	489	261	0	0	0	2	0	0	0	0	0	0	0	0	0	0	0	0	0	0	0	0	0	0	0	0	0	0	0	0	0	0
UL146-G4	CCACTAGAAAAGGTAGGCTTAGTA	288	113	0	0	0	0	0	0	0	0	0	0	0	0	0	0	0	0	0	0	0	0	0	0	0	0	0	0	0	0	0	0	0	0	0	1	0	0	0	0	0	0	0	0	0	0	0	0
UL146-G5	CGAGTATTCGATCTTTGTACTACT	0	0	0	0	0	0	0	0	0	0	0	0	0	0	0	0	0	0	0	0	0	0	0	0	0	0	0	0	0	0	0	0	0	0	0	0	0	0	0	0	0	0	0	0	0	0	0	0
UL146-G6	TTAACTTGGTGGAGTAAACGATTT	0	0	0	0	0	0	0	0	0	0	0	0	0	0	0	0	0	0	0	0	0	0	0	0	0	0	0	0	0	0	0	0	0	0	0	0	0	0	0	0	0	0	0	0	0	0	0	0
UL146-G7	TTATTTCCAACGCGGACGTTTGTT	0	0	0	1	354	831	0	0	0	0	0	0	11	3126	0	0	0	0	0	0	0	0	0	0	0	0	0	0	0	0	0	0	0	0	0	0	0	0	0	0	0	0	3749	1016	322	0	0	0
UL146-G8	AGTCGCCAAGGCGGGTGTCTATTG	0	0	0	0	0	36	0	0	0	0	0	0	0	0	0	0	0	0	0	0	0	0	0	0	142	565	0	0	0	0	0	0	0	0	0	0	0	0	0	0	6847	1758	0	1	0	0	0	369
UL146-G9	TTAAAATTTTAGTTTCCAAGGCGG	4	47	0	0	13	164	0	0	1	0	0	2	0	0	0	0	0	0	674	1891	40	938	0	0	0	0	1660	29	0	0	5	0	0	0	2271	2159	2	0	0	1	0	0	0	0	0	0	1	0
UL146-G10	TAATTTCAGTCCTTTTTTCTACTT	1464	2071	0	0	0	0	0	0	0	0	0	0	0	0	0	0	338	159	0	0	0	0	0	0	0	0	0	2	0	0	1076	1084	0	0	0	0	0	0	0	0	0	0	0	0	0	0	0	0
UL146-G11	ATCCAACCATTTTGATAAATGGTG	1	0	1	0	0	1786	2227	1824	0	1	0	0	0	0	0	0	0	0	0	0	1097	3815	0	9	413	1471	0	0	0	0	85	827	912	6871	0	0	0	0	0	0	1	0	0	0	0	0	0	0
UL146-G12	CCCAAGCATACGGTCTTGCCTTGG	649	754	0	0	742	2224	1	0	0	0	0	0	1	0	0	0	0	0	1	0	0	0	124	466	0	0	348	15	0	0	1	0	0	0	0	0	0	0	0	0	0	0	0	0	0	0	2	0
UL146-G13	CTAAATCATTATATTTTTTCGACC	8	0	0	0	0	0	0	0	0	1	0	2122	0	0	47	81	0	0	0	0	89	2649	0	0	0	142	0	223	26	3839	0	0	0	0	0	0	0	0	0	0	0	0	0	0	0	0	0	0
UL146-G14	TTATAATTTCCATTTTGGACGTTT	0	1	0	0	0	0	0	0	1	4204	0	0	0	0	0	0	0	0	0	0	0	0	0	0	0	0	0	0	0	0	0	1	0	1	310	138	1220	6819	367	3	0	0	0	0	0	0	2	0
UL139-G1A	GCGCGAGCTGTGGCGCCCCCAAAT	0	0	0	0	0	0	0	0	0	0	0	0	0	0	0	0	0	0	0	0	0	0	0	0	0	0	0	0	0	0	0	0	0	0	0	0	0	0	0	0	0	0	0	0	0	0	0	0
UL139-G1B	GAGCTGTGATACCTCCCAAGTACT	0	1	0	0	1	0	4177	1613	0	0	0	0	0	0	0	0	0	0	0	0	0	0	0	0	0	0	0	0	0	0	0	0	0	0	0	0	0	0	0	0	0	0	0	0	0	0	0	0
UL139-G2	AAGACGAAGTAGATTGACTGGAAT	971	2301	1	0	0	1361	1	0	0	0	0	0	1	0	626	36	716	75	4570	4618	1048	1542	159	465	0	0	0	0	0	0	0	0	0	1	0	0	1	0	0	0	0	0	0	378	389	1387	8	1
UL139-G3	AATTATTGCCGCCAAAACCATTAA	680	981	0	0	157	1065	0	0	0	1	0	0	248	4926	850	190	0	0	0	0	0	0	0	0	126	28	0	0	0	0	1537	1546	0	0	0	0	0	0	0	0	0	0	0	0	1	0	0	0
UL139-G4	ACTGCCGTTAGAGGCATTAATACA	19	24	196	2033	0	0	0	0	324	4794	40	1119	0	1	0	0	0	0	0	0	1437	3459	433	111	0	496	0	0	0	0	0	1	0	0	908	22	7686	6145	460	62	13330	1222	0	0	1	2	2	2876
UL139-G5	ACCAGGTACCGTTTGTGCCATCGA	49	0	0	1425	583	159	1	0	0	1	0	1	0	1	0	0	5067	478	0	0	0	2	1419	660	0	0	7846	684	424	4670	7	0	0	0	2709	4654	0	0	0	0	0	0	1	0	0	0	1	0
UL139-G6	AATTACTGCCGCCAAAAGCTTGAA	221	305	0	0	0	533	0	0	0	0	0	0	0	0	0	0	0	0	0	0	0	0	0	0	0	0	0	0	0	0	0	0	0	0	0	0	0	0	0	0	0	0	0	0	0	0	0	0
UL139-G7	AATTACTGCCACCAAAGGCTTGAA	0	0	0	0	0	47	0	0	0	0	0	1	0	0	0	54	0	0	0	0	0	8	0	0	0	0	0	0	0	0	0	0	0	0	102	182	0	0	0	0	0	0	0	0	0	0	0	0
UL139-G8	GAGTTGTGGGACTGTCCAATTACT	0	0	0	0	0	0	0	0	0	1	0	0	0	0	1	0	0	0	0	1	0	37	0	0	215	817	0	0	0	0	412	747	2082	4874	0	0	0	0	0	0	0	0	0	0	0	0	0	0
UL111A-D1	ATCGAGTAAAACGGTCTTTCTTTT	1434	1324	0	0	0	0	0	0	0	0	0	0	0	0	0	0	0	0	0	0	0	0	0	0	0	0	0	0	0	0	0	0	0	0	0	0	0	0	0	0	0	0	0	0	0	0	0	0
UL111A-WT	ATCGAGTAAAACCTACGTTGGTAG	1070	1006	168	2583	619	2654	4364	1258	431	3431	1	1204	108	3052	2253	231	8681	922	6129	4642	4112	6777	2592	1002	246	1268	7787	545	428	2555	3856	2598	2494	5035	4461	3970	8297	5528	145	228	856	2380	2210	2539	141	2182	27	2647
US9-D1-1	TTAGCCTCTTCCTCGAACCCAGGG	0	0	0	14	884	833	0	0	1	0	0	0	0	0	1911	180	12697	533	65	1110	62	128	3	1	1	1	12151	1164	1	0	11	0	7154	8919	1586	1901	8	9	0	0	0	0	0	0	0	0	0	0
US9-D1-2	TTAGCCTCTTCCTTGAACCCAGGG	0	0	0	0	1	3	0	0	2	6	0	9	2	0	1	4	6	0	15745	9632	3700	5647	5429	1390	373	2587	3	4	1062	5316	7802	4296	1	2	5489	3842	18476	9970	0	0	0	0	0	0	1	7	1	0
US9-WT	TCAATCGTCTTTAGCCTCTTCTTC	4391	5688	299	5357	463	4821	13061	4331	1286	8219	13	2441	247	5091	1688	117	2741	275	0	1	3491	6560	421	55	1	0	1	1	0	0	0	0	2	0	1569	331	4	3	370	166	1	0	0	3635	534	6470	13	4145
Control	GACTAG	181986	204548	492897	204595	341872	231583	275560	322576	302295	394710	446930	328757	408408	217144	468621	357051	314975	353421	288931	323100	291080	343693	191655	389087	276596	341067	376630	415199	324076	272786	283019	342134	333043	297303	205467	211766	385483	302190	469582	722167	355809	347860	215557	514161	280022	438564	351600	157905
Definitions
AML, acute myeloid leukaemia
HSCT, haematopoietic stem cell transplant
MDS, myelodysplastic syndrome
BAL, bronchoalveolar lavage
ETA, endotracheal aspirate
NBBAL, non bronchoscopic bronchoalveolar lavage
Cells highlighted in red in rows 17 and 18 indicate those samples not passing the quality criteria
Samples highlighted in dark green (rows 4 to 9) are those not included in the compartmentalization analysis, as quality criteria was not fulfilled in both compartments
RL5A-G1*	ATTTTATTATTAAACCCCAATATT	To detect it in CMV068-PLA		Also applied to CMV30
RL12-G1B-modified	CAAGTGTAACAACACGACTGCTAA	To detect it in CMV030-PLA
RL12-G7*	CAATTTACAACACCACGTACATTC	To detect it in CMV030-PLA
RL13-G1*	ATCAGCAACCACTTCAACACTTTC	To detect it in PRA05-WB
RL13-G4A-modified	AAGAAGAAAATTACTACGTGACAG	To detect it in CMV060-PLA
RL13-G8-modified	TTTCTACTGCAGCGTCGTCAACCAT	To detect it in CMV079
UL1-G1*	ATTCCAGCTTCTGGAACTACGGCA	To detect it in PRA07
UL1-G1-modified-01	TACTTTTACATGAACAAGAAAAAA	To detect it in CMV025-PLA
UL1-G1-modified-02	AACGTTCCGGCAACCCTGAAACGC	To detect it in PRA05-WB		Also applied to CMV068
UL1-G8-modified	CCACCGTGGTGATAATTATCTGCG	To detect it in CMV060-PLA
UL9-G1-modified	TTTTGTTTTGCATACCAAAAGCAC	To detect it in CMV060-PLA
UL9-G7*	CACACACATAATCTATTAACAGCA	To detect it in CMV092
UL146-G14-modified	TTTGGGCCCAGACCACCATATAAC	To detect it in PRA05-WB
modified = different region
* = same region with different nucleotide, highlighted in red
[truncated: 13 more columns]
